# Supplementary material for: Hypoxia‐Induced circPRELID2 Promotes Gastric Cancer Metastasis by Facilitating ZEB2 Translation via PCBP1 O‐GlcNAcylation
Source: Adv Sci (Weinh). 2025 Oct 21;12(46):e05396. doi: 10.1002/advs.202505396 (PMC12697806; doi:10.1002/advs.202505396)
Supplement: Supplementary file 2 — Supporting Information [file ADVS-12-e05396-s002.zip]

Archive with 7 entries (7 files):
- circPRELID2-pull down-Mass Spectrometry-proteins.pdf
- HGC-27 cells-comp2_H2_vs._N2_FC2_circRNA.pdf
- Original Images of Unaltered Blots.pdf
- AGS cells-comp1_H1_vs._N1_FC2_circRNA.pdf
- Flag-DYRK1A-Mass Spectrometry-proteins.pdf
- RPM_anno-Gastric cancer-6N_vs._6C.pdf
- patients information of GC tissue microarray (TMA).xlsx
