# Supplementary material for: Hypoxia‐Induced circPRELID2 Promotes Gastric Cancer Metastasis by Facilitating ZEB2 Translation via PCBP1 O‐GlcNAcylation
Source: Adv Sci (Weinh). 2025 Oct 21;12(46):e05396. doi: 10.1002/advs.202505396 (PMC12697806; doi:10.1002/advs.202505396)
Supplement: Supplementary file 2 — Supporting Information [file ADVS-12-e05396-s002.zip › patients information of GC tissue microarray (TMA).xlsx]

## Sheet: TMA
TMA Spot	Case number	Age	Gender	T	N	M	TNM	Nerve invasion	Vascular invasion	Other organs invasion	pathology grade	Tumor size	pathological pattern	Total retrieved lymph nodes	lymph node invasion	OS (Months)	DFS (Months)
A1	1099544	59	M	4	1	0	III	Y	N	N	poorly	5.5*5.5*1.2cm	adenocarcinoma	26	1	77	77
A3	1100509	60	M	4	2	0	III	Y	Y	N	moderately	3*3*2cm	adenocarcinoma	24	4	43	31
A5	1100926	63	M	4	2	0	III	N	Y	N	poorly	5*4.5*2cm	adenocarcinoma	16	4	76	61
A7	1102172	62	M	3	0	0	II	N	Y	N	poorly	2.5*2*1cm	Adenocarcinoma with neuroendocrine differentiation	7	0	77	77
A9	1102188	71	M	3	2	0	III	N	N	N	poorly	3*2*1.2cm	adenocarcinoma	20	6	77	67
A11	1102543	64	F	3	0	0	II	Y	Y	N	moderately	2.8*2.5*1cm	Signet-ring cell carcinoma	31	0	77	77
A13	1103131	68	M	4	3	0	III	Y	Y	N	moderately	3*2*0.5cm	adenocarcinoma	16	7	10	6
B1	1103197	54	M	3	0	0	II	N	N	N	poorly	3*3*1cm	adenocarcinoma	26	0	77	77
B3	1103942	65	F	4	2	0	III	N	N	N	poorly	10*7*2cm	adenocarcinoma	46	3	16	11
B5	1104473	70	F	2	1	0	II	N	N	N	Well	2.5*2*1cm	adenocarcinoma	17	2	76	76
B7	1105542	63	M	4	2	0	III	Y	Y	N	poorly	3*2*1cm	Adenocarcinoma, partial mucinous adenocarcinoma	22	6	57	57
B9	1105637	79	M	3	3	0	III	Y	Y	N	poorly	8*6*1cm	adenocarcinoma	25	10	22	16
B11	1105944	88	F	3	0	0	II	Y	N	N	poorly	2*1.7*1cm	adenocarcinoma	13	0	74	74
B13	1107044	77	F	2	1	0	II	N	Y	N	moderately	3*2.5*2.5cm	adenocarcinoma	20	2	75	75
C1	1107500	56	F	4	2	0	III	N	N	N	poorly	7*5.5*1.3cm	adenocarcinoma	29	4	75	75
C3	1108010	43	F	4	0	0	II	Y	Y	N	poorly	7.5*5*0.8cm	adenocarcinoma	60	0	75	64
C5	1108714	54	M	3	1	0	II	Y	Y	N	poorly	3*2.7*1cm	adenocarcinoma	17	2	75	75
C7	1110275	63	M	4	3	0	III	N	N	N	poorly	7*10.5*3cm	adenocarcinoma	40	28	75	75
C9	1112011	81	M	2	1	0	II	N	Y	N	moderately	4.5*4*2cm	adenocarcinoma	13	3	33	33
C11	1113658	80	M	4	2	0	III	Y	Y	N	moderately	12*4*2cm	adenocarcinoma	19	4	17	9
C13	1115305	51	F	3	0	0	II	Y	N	N	poorly	5*5*1.5cm	adenocarcinoma	21	0	73	73
D1	1116037	81	M	3	1	0	II	Y	N	N	moderately	4.5*3.3cm*1cm	adenocarcinoma	15	2	73	73
D3	1118389	59	M	4	2	0	III	Y	Y	N	moderately	3*2.5*1cm	adenocarcinoma	22	3	51	51
D5	1118541	58	M	2	3	0	III	N	N	N	Well	3*2*0.6cm	adenocarcinoma	14	7	71	71
D7	1118566	68	M	4	3	0	III	N	Y	N	poorly	5*3*1.2cm	adenocarcinoma	26	21	19	11
D9	1118700	70	M	3	3	0	III	N	N	N	poorly	3*2.7*1cm	adenocarcinoma	25	13	16	11
D11	1119216	59	M	4	3	0	III	Y	Y	N	poorly	15*12*1.8cm	mucinous adenocarcinoma	28	24	20	8
E1	1124322	74	M	3	2	0	III	N	Y	N	moderately	9*7*2cm	adenocarcinoma	39	5	27	22
E3	1124560	59	M	3	3	0	III	N	N	N	poorly	14.5*12*1cm	adenocarcinoma	19	8	71	71
E5	1125013	43	F	4	1	0	III	Y	Y	N	poorly	3.5*5.5*1.5cm	adenocarcinoma	24	2	53	51
E7	1125333	79	M	3	0	0	II	N	Y	N	moderately	6.5*5.5cm	Papillary adenocarcinoma, with a small portion of mucinous adenocarcinoma	19	0	6	3
E9	1126030	56	M	4	3	0	III	Y	Y	N	poorly	5.5*4.5cm	adenocarcinoma	35	29	8	6
E11	1126381	85	M	3	0	0	II	N	N	N	moderately	4.5*4*2.5cm	adenocarcinoma	23	0	1	1
E13	1126635	48	F	4	3	0	III	Y	N	N	poorly	17*16*1.5cm	Signet-ring cell carcinoma	24	23	59	59
F1	1127725	67	F	3	2	0	III	Y	N	N	moderately	2.5*2.5*2cm	adenocarcinoma	10	6	10	6
F3	1130520	71	M	2	1	0	II	N	N	N	poorly	3*3*1.5cm	adenocarcinoma	13	1	13	9
F5	1130594	72	M	3	3	0	III	N	N	N	poorly	3*3*1.5cm	adenocarcinoma	15	13	5	5
F11	1132952	56	M	3	0	0	II	N	N	N	Well	2.8*2.5cm	adenocarcinoma	16	0	69	69
F13	1134698	69	M	4	3	0	III	Y	Y	N	moderately	8*7*2cm	adenocarcinoma	52	32	69	57
G1	1135057	69	F	4	3	0	III	Y	Y	N	poorly	5*6.5*1cm	adenocarcinoma	33	22	68	62
G3	1137989	74	F	4	2	0	III	N	N	N	moderately	6*8*2cm	adenocarcinoma	29	5	10	8
G5	1140909	61	M	4	1	0	III	Y	N	N	poorly	8*8*3cm	adenocarcinoma	28	1	24	19
G7	1141848	80	M	3	2	0	III	N	N	N	poorly	2.8*2.5*1.3cm	adenocarcinoma	17	3	67	67
G9	1101282	60	M	4	1	0	III	N	Y	N	moderately	5.5*6*2cm	adenocarcinoma	20	2	62	62
G11	1110645	80	M	4	3	0	III	Y	Y	N	moderately	2.5*2.5*1cm	adenocarcinoma	27	20	25	16
G13	1117095	64	M	4	1	0	III	N	N	N	poorly	5*4.5*1cm	adenocarcinoma	21	3	19	15
H1	1124212	73	F	3	0	0	II	Y	N	N	poorly	1.5*1.5*1cm	adenocarcinoma	16	0	71	71
H3	1139582	61	M	4	3	0	III	Y	N	N	poorly	7*5.5*1cm	adenocarcinoma	58	8	72	65
H5	1142160	58	M	4	3	0	III	Y	Y	N	poorly	8.5*7.5*2cm	adenocarcinoma	22	15	22	19
H7	288786	76	M	4	3	0	III	Y	Y	N	poorly	5*4.5*1cm	Signet-ring cell carcinoma	78	76	69	58
H9	286060	66	M	3	0	0	II	N	Y	N	moderately	3.0*2.8*1.4cm	adenocarcinoma	31	0	68	68
H11	289010	66	M	4	1	0	III	Y	Y	N	moderately	2.9*2.5*0.7cm	Adenocarcinoma, partial mucinous adenocarcinoma	40	2	39	30
H13	287412	60	F	3	2	0	III	Y	Y	N	moderately	9*7.5*1.5cm	Adenocarcinoma, partial mucinous adenocarcinoma	38	3	42	34
I1	286882	67	F	4	3	0	III	Y	Y	N	poorly	10*8*1.8cm	adenocarcinoma	40	38	6	6
